# Supplementary material for: A Pleiotropic Role of Long Non-Coding RNAs in the Modulation of Wnt/β-Catenin and PI3K/Akt/mTOR Signaling Pathways in Esophageal Squamous Cell Carcinoma: Implication in Chemotherapeutic Drug Response
Source: Curr Oncol. 2022 Mar 26;29(4):2326–49. doi: 10.3390/curroncol29040189 (PMC9031703; doi:10.3390/curroncol29040189)
Supplement: Supplementary file 1 [file curroncol-29-00189-s001.zip]

Archive with 1 entries (1 files):
- curroncol-1604851-supplementary.pdf
